# Supplementary material for: Circulating biomarkers in older adults with and without sarcopenia: a systematic review and meta-analysis
Source: J Gerontol A Biol Sci Med Sci. 2026 May 27;81(7):glag140. doi: 10.1093/gerona/glag140 (PMC13283486; doi:10.1093/gerona/glag140)
Supplement: glag140_Supplementary_Data [file glag140_supplementary_data.zip]

Archive with 2 entries (2 files):
- STROBE Checklist.docx
- Supplementary File.pdf
